# Supplementary material for: Prior Infection by Colletotrichum spinaciae Lowers the Susceptibility to Infection by Powdery Mildew in Common Vetch
Source: Plants (Basel). 2023 Dec 22;13(1):52. doi: 10.3390/plants13010052 (PMC10780821; doi:10.3390/plants13010052)
Supplement: Supplementary file 1 [file plants-13-00052-s001.zip]

Archive with 1 entries (1 files):
- plants-2768908-supplementary.pdf
